# Supplementary material for: The DACH1 Gene Transcriptional Activation and Protein Degradation Mediated by Transactivator Tas of Prototype Foamy Virus
Source: Viruses. 2023 Sep 8;15(9):1899. doi: 10.3390/v15091899 (PMC10534306; doi:10.3390/v15091899)
Supplement: Supplementary file 1 [file viruses-15-01899-s001.zip]

Archive with 1 entries (1 files):
- viruses-2580086-supplementary.pdf
